# Supplementary material for: Genetic structure of the endemic Dipterocarpus condorensis revealed by microsatellite markers
Source: AoB Plants. 2022 Feb 23;14(2):plac007. doi: 10.1093/aobpla/plac007 (PMC9011383; doi:10.1093/aobpla/plac007)
Supplement: plac007_suppl_Supplementary_Table_S3 [file plac007_suppl_supplementary_table_s3.xls]

## Sheet: Sheet1
		Table S3		Microsatellite (SSR) raw data for Dipterocarpus condorensis
Location	Sample	dip1-1	dip1-2	dipt2-1	dipt2-2	dipt3-1	dipt3-2	dipt4-1	dipt4-2	dipt5-1	dipt5-2	dipt6-1	dipt6-2	dipt7-1	dipt7-2	dipt8-1	dipt8-2	dipt9-1	dipt9-2
Ham Minh	HM-1	193	193	228	232	214	214	293	293	258	258	122	128	170	176	166	174	170	170
	HM-2	193	199	228	240	214	214	293	293	258	258	122	128	170	176	174	174	180	180
	HM-3	193	199	232	240	214	214	293	293	258	262	128	128	170	176	174	178	180	180
	HM-4	193	199	240	240	214	214	293	293	258	258	122	128	170	176	166	178	170	180
	HM-5	193	193	240	240	214	214	293	293	258	262	128	128	176	176	166	178	170	180
	HM-6	193	193	240	240	214	214	293	293	258	258	128	128	176	176	166	178	170	180
	HM-7	193	193	240	240	214	214	293	293	258	258	128	128	176	176	166	166	170	180
	HM-8	193	193	240	240	214	214	293	293	258	258	128	128	176	176	166	166	170	170
	HM-9	193	193	240	240	214	214	293	293	258	258	128	128	176	176	166	166	170	170
	HM-10	193	193	240	240	214	214	293	293	258	258	128	128	176	176	166	166	170	170
	HM-11	193	193	240	240	214	214	293	293	258	258	128	128	176	176	166	166	170	170
	HM-12	193	193	240	240	214	214	293	293	258	258	128	128	176	176	166	166	170	170
	HM-13	193	193	240	240	214	214	293	293	258	258	128	128	176	176	166	166	170	170
	HM-14	193	193	240	240	214	214	293	293	258	258	128	128	176	176	166	166	170	170
	HM-15	193	193	240	240	214	214	293	293	258	258	128	128	176	176	166	166	170	170
	HM-16	193	193	240	240	214	214	293	293	258	258	128	128	176	176	166	166	170	170
	HM-17	193	193	240	240	214	222	293	293	258	258	128	128	176	176	166	166	170	170
	HM-18	193	193	240	240	214	214	293	293	258	258	128	128	170	176	166	166	170	170
	HM-19	193	193	240	240	214	226	293	293	258	262	128	128	176	176	166	174	170	170
	HM-20	193	199	240	240	214	214	293	293	258	262	128	128	170	176	166	166	170	170
	HM-21	193	193	232	240	214	214	241	293	262	262	128	128	176	176	166	166	170	170
Cam Duc	CD-1	193	193	232	240	214	222	241	293	258	258	122	122	176	176	166	178	170	180
	CD-2	193	199	232	240	214	222	293	293	258	258	128	128	176	176	166	178	170	180
	CD-3	193	199	232	240	214	222	293	293	258	258	128	132	170	176	166	178	170	180
	CD-4	193	199	232	240	214	222	293	293	258	258	122	128	176	176	166	166	170	180
	CD-5	193	199	240	240	214	226	293	293	258	258	122	128	176	176	178	178	180	180
	CD-6	193	199	240	240	214	214	293	293	258	258	128	132	176	176	178	178	180	180
	CD-7	193	199	240	240	214	214	293	293	258	258	122	128	176	176	166	166	170	180
	CD-8	193	193	240	240	226	226	293	293	258	258	122	128	176	176	166	174	170	180
	CD-9	199	199	228	228	214	214	293	293	258	258	122	128	176	176	174	174	170	180
	CD-10	193	193	228	232	222	222	293	293	258	258	122	128	176	176	166	174	170	180
	CD-11	193	193	228	232	222	222	293	293	258	258	128	128	176	176	166	174	170	180
	CD-12	193	193	228	232	222	222	293	293	258	258	128	128	176	176	174	178	170	180
	CD-13	193	193	232	240	222	222	293	293	258	258	128	128	176	176	174	174	170	170
	CD-14	193	193	232	240	222	222	293	293	258	258	128	128	176	176	166	174	170	170
	CD-15	193	193	228	228	222	222	293	293	258	258	128	128	176	176	166	174	170	170
	CD-16	193	193	228	228	222	222	293	293	258	258	128	128	176	176	166	174	170	170
	CD-17	193	193	228	228	222	222	293	293	258	258	128	128	176	176	166	166	170	170
	CD-18	193	193	228	228	222	222	293	293	258	258	128	128	176	176	166	166	170	170
	CD-19	193	193	228	228	222	222	293	293	258	258	128	128	176	176	166	166	170	170
	CD-20	193	193	228	228	222	226	293	293	258	258	128	128	176	176	166	166	170	170
	CD-21	193	193	228	228	222	226	293	293	258	258	128	128	176	176	166	166	170	170
	CD-22	193	193	228	240	222	226	293	293	258	258	128	128	176	176	166	166	170	170
	CD-23	193	193	228	240	222	226	293	293	258	258	128	128	176	176	166	166	170	170
	CD-24	193	193	228	240	222	226	293	293	258	258	128	128	176	176	166	166	170	170
	CD-25	193	193	228	240	222	226	293	293	258	258	128	128	176	176	166	166	170	170
Tan Ha	TH-1	193	193	228	240	214	214	241	293	262	262	128	128	176	176	166	174	170	180
	TH-2	193	193	228	240	214	222	241	293	258	258	128	128	176	176	174	174	170	180
	TH-3	193	193	228	240	214	222	241	293	258	258	128	128	176	176	166	174	170	180
	TH-4	193	193	240	240	214	222	241	293	258	262	128	128	176	176	166	166	170	180
	TH-5	193	193	240	240	214	222	241	301	258	258	128	128	176	176	166	178	180	180
	TH-6	193	193	228	240	214	222	241	293	258	258	128	128	176	176	166	178	170	180
	TH-7	193	193	228	240	214	222	293	293	258	262	128	128	176	176	166	178	170	180
	TH-8	193	193	228	228	214	214	293	293	258	262	128	128	176	176	166	178	180	180
	TH-9	193	193	228	228	214	222	293	293	258	258	128	128	176	176	178	178	180	180
	TH-10	193	193	228	240	222	222	293	293	258	258	128	128	170	176	178	178	170	180
	TH-11	193	193	228	240	222	222	293	293	258	258	128	128	170	176	166	178	170	170
	TH-12	193	193	228	240	214	222	293	293	258	262	122	128	176	176	166	166	170	170
	TH-13	193	193	228	228	214	222	293	293	258	262	122	128	176	176	166	174	170	170
	TH-14	193	193	228	228	214	222	293	293	258	258	122	128	176	176	166	174	170	170
	TH-15	193	193	228	228	214	222	293	293	258	258	122	128	176	176	166	174	170	170
	TH-16	193	193	228	228	214	222	293	293	258	258	128	128	176	176	166	166	170	170
	TH-17	193	193	228	228	214	222	293	293	258	258	128	128	176	176	166	166	170	170
	TH-18	193	193	228	228	214	222	293	293	258	258	128	128	176	176	166	166	170	170
	TH-19	193	193	228	228	214	222	293	293	258	258	128	128	176	176	166	166	170	170
	TH-20	193	193	228	228	214	214	293	293	258	258	128	128	176	176	166	166	170	170
	TH-21	193	193	228	228	214	214	293	293	258	258	128	128	176	176	166	166	170	170
	TH-22	193	193	228	228	214	214	293	293	258	258	128	128	176	176	166	166	170	170
	TH-23	193	193	228	228	214	214	293	293	258	258	128	128	176	176	166	166	170	170
	TH-24	193	193	228	228	214	214	293	293	258	258	128	128	176	176	166	166	170	170
	TH-25	193	193	228	228	214	214	293	293	258	258	128	128	176	176	166	166	170	170
TanThuan	TT-1	193	193	228	240	214	222	293	293	258	258	128	128	176	180	174	174	170	170
	TT-2	193	193	228	240	214	222	293	293	258	258	128	128	176	180	166	174	170	170
	TT-3	193	193	228	240	214	222	293	293	258	262	128	128	176	180	166	174	170	170
	TT-4	193	193	228	240	214	222	293	293	258	262	128	128	170	180	166	166	170	170
	TT-5	193	193	228	232	214	214	293	293	258	262	128	128	176	176	166	166	170	170
	TT-6	193	211	228	232	214	214	293	293	258	262	128	128	176	176	166	166	170	170
	TT-7	193	193	228	228	222	226	293	293	258	262	128	132	180	180	166	166	170	170
	TT-8	193	193	228	228	214	214	293	293	258	262	128	128	176	180	166	174	170	170
	TT-9	211	211	228	232	214	214	293	293	258	262	128	128	176	176	166	178	170	170
	TT-10	193	193	228	228	214	226	293	241	258	262	128	128	176	176	166	166	170	180
	TT-11	193	211	228	228	222	226	293	293	262	262	122	128	176	176	166	166	180	180
	TT-12	193	193	232	232	214	214	293	293	258	262	122	128	176	176	174	174	170	180
	TT-13	193	193	228	228	214	214	293	293	258	262	122	128	170	176	166	166	180	180
	TT-14	193	193	228	232	214	214	293	293	258	262	128	128	170	176	166	166	170	180
	TT-15	193	199	232	240	222	222	293	293	258	258	128	128	180	180	166	166	170	180
	TT-16	193	199	232	240	222	222	293	293	258	258	128	128	180	180	166	166	170	180
	TT-17	193	193	240	240	214	222	293	293	258	258	128	128	176	180	166	166	170	170
	TT-18	193	193	240	240	214	222	293	293	258	258	128	128	170	180	166	166	170	170
	TT-19	193	193	240	240	214	222	293	293	258	258	128	128	176	176	166	166	170	170
	TT-20	193	193	228	240	214	222	293	293	258	258	128	128	176	176	166	166	170	170
	TT-21	193	193	240	240	214	222	293	293	258	258	128	128	176	176	166	166	170	170
	TT-22	193	193	240	240	214	222	293	293	258	258	128	128	176	176	166	166	170	170
	TT-23	193	193	240	240	214	222	293	293	258	258	128	128	176	176	166	166	170	170
Phuoc Thuan	PT-1	193	193	240	240	222	222	241	293	258	258	128	128	180	180	166	178	170	170
	PT-2	193	193	232	240	214	222	241	293	258	258	128	128	180	180	166	178	170	180
	PT-3	193	193	232	240	214	222	241	293	258	258	128	128	170	180	166	178	170	180
	PT-4	193	193	232	240	222	222	241	301	258	258	128	128	170	180	178	178	170	170
	PT-5	193	193	228	240	222	222	241	293	258	258	128	128	170	180	166	178	170	170
	PT-6	193	193	228	240	222	222	293	293	258	258	128	128	170	180	178	178	180	180
	PT-7	193	193	240	240	222	222	293	293	258	258	128	128	176	180	166	178	170	180
	PT-8	193	193	240	240	222	222	293	293	258	258	128	128	176	180	166	178	170	180
	PT-9	193	193	240	240	222	222	293	293	258	258	128	128	176	180	166	178	170	170
	PT-10	193	193	232	232	214	222	293	293	258	258	128	128	180	180	166	178	170	180
	PT-11	193	193	228	228	214	222	293	293	258	258	128	128	180	180	166	178	170	170
	PT-12	193	193	228	228	214	222	293	293	258	258	128	128	180	180	166	166	170	170
	PT-13	193	193	228	228	222	226	293	293	258	258	128	128	180	180	166	166	170	170
	PT-14	193	193	228	240	222	226	293	293	258	258	140	140	170	170	166	166	170	170
	PT-15	193	193	228	240	222	226	293	293	258	258	128	140	170	170	166	166	170	170
	PT-16	193	193	228	240	226	226	293	293	258	258	128	132	180	180	166	166	170	170
	PT-17	193	193	228	240	214	214	293	293	258	258	128	132	180	180	166	166	170	170
	PT-18	193	193	228	240	214	222	293	293	258	258	122	128	170	180	166	166	170	170
	PT-19	193	193	228	240	214	222	293	293	258	258	128	128	180	180	166	178	170	180
Binh Chau	BC-1	193	193	240	240	222	222	241	293	258	258	128	128	180	180	166	178	170	180
	BC-2	193	193	228	232	214	222	241	293	258	258	122	128	170	176	166	174	170	170
	BC-3	193	199	228	240	214	222	241	293	258	258	122	128	170	176	166	174	170	180
	BC-4	193	199	232	240	214	222	241	293	258	262	128	128	170	176	174	174	170	180
	BC-5	193	199	240	240	214	222	241	241	258	258	122	128	170	176	166	166	180	180
	BC-6	193	193	240	240	214	214	241	293	258	262	128	128	176	176	178	178	180	180
	BC-7	193	193	240	240	214	214	241	293	258	258	128	128	176	176	166	178	170	180
	BC-8	193	193	240	240	214	214	241	293	258	258	128	128	176	176	166	178	170	180
	BC-9	193	193	240	240	214	214	241	293	258	258	128	128	176	176	166	178	170	180
	BC-10	193	193	240	240	214	214	293	293	258	258	128	128	176	176	166	178	170	180
	BC-11	193	193	240	240	214	214	293	293	258	258	128	128	176	176	166	178	170	180
	BC-12	193	193	240	240	214	214	293	293	258	258	128	128	176	176	166	178	170	180
	BC-13	193	193	240	240	214	214	293	293	258	258	128	128	176	176	166	166	170	180
	BC-14	193	193	240	240	214	214	293	293	258	258	128	128	176	176	166	166	170	170
	BC-15	193	193	240	240	214	214	293	293	258	258	128	128	176	176	166	166	170	170
	BC-16	193	193	240	240	214	214	293	293	258	258	128	128	176	176	166	166	170	170
	BC-17	193	193	240	240	214	214	293	293	258	258	128	128	176	176	166	166	170	170
	BC-18	193	193	240	240	214	222	293	293	258	258	128	128	176	176	166	166	170	170
	BC-19	193	193	240	240	214	226	293	293	258	258	128	128	170	176	166	166	170	170
	BC-20	193	193	240	240	214	226	293	293	258	262	128	128	176	176	166	174	170	170
	BC-21	193	199	240	240	226	226	293	293	258	262	128	128	170	176	166	166	170	170
Bung Rieng	BR-1	193	193	232	240	214	226	241	293	262	262	128	128	176	176	166	166	180	180
	BR-2	193	193	232	240	214	226	241	293	258	262	122	122	176	176	166	166	180	180
	BR-3	193	199	228	240	214	226	293	293	258	262	128	128	176	176	166	174	180	180
	BR-4	193	199	228	240	214	226	293	293	258	262	128	132	170	180	166	174	180	180
	BR-5	193	193	228	240	214	226	293	293	258	262	122	128	176	180	166	174	170	180
	BR-6	193	193	228	240	214	226	293	293	258	262	122	128	176	180	166	178	170	170
	BR-7	193	193	228	240	226	226	293	293	262	262	128	132	176	176	166	166	170	180
	BR-8	193	193	240	240	214	214	293	293	262	262	128	128	176	176	166	166	170	180
	BR-9	193	193	240	240	226	226	293	293	262	262	128	128	176	176	166	174	170	180
	BT-10	199	199	228	240	214	214	293	293	258	262	122	128	176	176	174	174	170	180
	BR-11	193	193	240	240	222	222	293	293	258	262	122	128	176	176	174	174	180	180
	BR-12	193	193	240	240	222	222	293	293	258	258	122	128	176	176	166	174	180	180
	BR-13	193	193	228	240	214	222	293	293	258	258	122	128	176	176	166	174	180	180
	BR-14	193	193	228	240	214	222	293	293	258	258	122	128	176	176	166	166	180	180
	BR-15	193	193	240	240	214	222	293	293	258	258	122	128	170	180	166	166	170	180
	BR-16	193	193	240	240	214	222	293	293	258	258	122	128	176	180	166	166	170	170
	BR-17	193	193	232	232	214	222	293	293	258	258	122	128	180	180	166	166	180	180
	BR-18	193	199	228	232	214	222	293	293	258	258	128	128	180	180	166	166	180	180
	BR-19	193	199	232	232	214	222	293	293	258	258	128	128	176	180	166	166	170	180
	BR-20	193	199	232	232	222	226	293	293	258	258	128	128	176	180	166	166	170	180
	BR-21	193	199	228	240	222	226	293	293	258	258	140	140	176	180	166	166	170	180
	BR-22	193	199	228	232	222	226	293	293	258	258	128	140	170	180	166	166	170	180
	BR-23	193	199	240	240	214	214	293	293	258	258	128	132	180	180	166	166	170	180
Bong Trang	BT-1	193	193	240	240	214	214	241	293	258	258	128	132	170	180	166	166	170	170
	BT-2	193	193	240	240	222	222	241	293	258	258	122	128	180	180	166	166	170	170
	BT-3	193	193	240	240	222	222	241	293	258	258	128	128	180	180	178	178	170	180
	BT-4	193	193	240	240	222	222	241	293	258	258	128	128	180	180	166	178	170	180
	BT-5	193	193	228	232	214	222	241	293	258	358	122	128	180	180	166	174	170	170
	BT-6	193	199	228	240	214	222	241	293	258	258	122	128	180	180	166	174	170	180
	BT-7	193	199	232	240	214	222	241	301	258	262	128	128	170	176	174	174	170	180
	BT-8	193	199	240	240	214	222	241	301	258	258	122	128	170	176	166	166	180	180
	BT-9	193	193	240	240	214	222	293	293	258	262	128	128	170	176	166	178	170	180
	BT-10	193	193	240	240	214	222	293	293	258	258	128	128	170	176	166	174	180	180
	BT-11	193	193	240	240	214	222	293	293	258	258	128	128	170	176	166	174	180	180
	BT-12	193	193	240	240	214	222	293	293	258	258	128	128	176	176	166	174	170	180
	BT-13	193	193	240	240	214	222	293	293	258	258	128	128	176	176	166	174	170	180
	BT-14	193	193	240	240	214	222	293	293	258	258	128	128	176	176	166	174	170	180
	BT-15	193	193	228	240	214	214	293	293	258	258	128	128	176	180	166	174	170	180
	BT-16	193	193	228	240	214	214	293	293	258	258	128	128	176	180	166	174	170	180
	BT-17	193	193	228	240	214	214	293	293	258	258	128	128	176	180	166	166	170	170
	BT-18	193	193	228	240	214	214	293	293	258	258	128	128	176	180	166	166	170	170
	BT-19	193	193	232	232	214	214	293	293	258	258	128	128	176	180	166	166	170	170
	BT-20	193	193	232	232	214	214	293	293	258	258	128	128	176	180	166	166	170	170
	BT-21	193	193	228	232	214	222	293	293	258	258	128	128	176	176	166	166	170	170
	BT-22	193	193	228	232	214	214	293	293	258	258	128	128	170	176	166	166	170	170
	BT-23	193	193	228	232	222	222	293	293	258	258	128	128	180	180	178	178	170	170
	BT-24	193	193	228	232	222	222	293	293	258	258	140	140	180	180	178	178	170	170
	BT-25	193	193	228	232	222	222	293	293	258	258	128	140	170	180	166	178	170	170
	BT-26	193	193	228	232	214	214	293	293	258	258	128	132	176	180	166	166	170	170
